# Supplementary material for: Exogenous dietary enzyme formulations improve growth performance of broiler chickens fed a low-energy diet targeting the intestinal nutrient transporter genes
Source: PLoS One. 2018 May 30;13(5):e0198085. doi: 10.1371/journal.pone.0198085 (PMC5976200; doi:10.1371/journal.pone.0198085)
Supplement: S1 Data — (XLSX) [file pone.0198085.s001.xlsx]

## Sheet: HI
		14D	28D	28D
Treat	no	ND	ND	PROFLOK IBD
CB	1	5	3	4
CB	1	6	3	6
CB	1	6	3	4
CB	1	5	2	4
CB	1	5	3	5
CB	1	7	2	3
CB	1	5	3	5
CB	1	6	3	3
CB	1	5	3	4
CB	1	7	2	4
CB	1	7	3	5
CB	1	5	2	4
CB	1	5	3	4
CB	1	6	3	5
CB	1	6	2	5
CB	1	5	3	3
CB	1	5	2	4
CB	1	6	3	4
CB	1	5	3	3
CB	1	7	3	5
CL	2	6	2	6
CL	2	5	2	3
CL	2	8	2	4
CL	2	5	1	3
CL	2	7	2	3
CL	2	6	2	7
CL	2	4	2	3
CL	2	6	2	4
CL	2	5	2	4
CL	2	4	2	3
CL	2	5	1	4
CL	2	5	2	6
CL	2	8	2	3
CL	2	6	1	3
CL	2	7	2	4
CL	2	6	1	3
CL	2	6	1	4
CL	2	6	2	3
CL	2	5	1	3
CL	2	4	2	3
CLX	3	9	2	3
CLX	3	6	2	2
CLX	3	6	2	2
CLX	3	8	2	2
CLX	3	9	1	2
CLX	3	4	1	1
CLX	3	7	2	7
CLX	3	8	1	5
CLX	3	7	1	3
CLX	3	9	2	3
CLX	3	6	2	3
CLX	3	4	2	2
CLX	3	7	3	6
CLX	3	7	2	1
CLX	3	8	1	3
CLX	3	6	1	2
CLX	3	4	1	2
CLX	3	5	2	2
CLX	3	7	2	4
CLX	3	7	2	1
CLH	4	6	4	5
CLH	4	8	3	4
CLH	4	5	2	6
CLH	4	5	3	3
CLH	4	9	3	4
CLH	4	4	3	4
CLH	4	3	2	7
CLH	4	6	3	6
CLH	4	6	3	4
CLH	4	5	4	3
CLH	4	7	2	6
CLH	4	8	3	7
CLH	4	5	3	4
CLH	4	5	3	7
CLH	4	3	4	6
CLH	4	5	2	4
CLH	4	8	2	4
CLH	4	6	2	3
CLH	4	3	5	6
CLH	4	9	4	3
CLA	5	5	1	3
CLA	5	8	3	5
CLA	5	7	2	4
CLA	5	7	2	6
CLA	5	6	2	4
CLA	5	7	2	7
CLA	5	4	3	4
CLA	5	4	3	3
CLA	5	6	3	3
CLA	5	9	4	3
CLA	5	6	2	7
CLA	5	4	2	5
CLA	5	6	3	3
CLA	5	9	3	3
CLA	5	4	3	3
CLA	5	4	2	4
CLA	5	6	2	6
CLA	5	6	2	4
CLA	5	8	3	5
CLA	5	4	3	8
CLM	6	4	1	3
CLM	6	5	2	6
CLM	6	6	6	7
CLM	6	4	1	4
CLM	6	6	2	4
CLM	6	4	1	3
CLM	6	4	1	3
CLM	6	7	1	8
CLM	6	8	1	4
CLM	6	7	2	3
CLM	6	8	1	4
CLM	6	6	1	3
CLM	6	4	1	3
CLM	6	4	1	4
CLM	6	8	4	5
CLM	6	5	1	3
CLM	6	4	6	3
CLM	6	5	1	3
CLM	6	7	1	5
CLM	6	8	1	8

## Sheet: Performance
Treat	rep	no	iBW	fBW	BWG	VFI	FCR	EPEF
CB	1	1	47.1	2156	2108.9	3655	1.69527	332.431
CB	2	1	46.6	2048	2004.4	3555	1.73584	323.507
CB	3	1	47.2	2105	2057.8	3608	1.71401	326.718
CB	4	1	47	2105	2055	3531.5	1.67767	336.067
CL	1	2	45.6	2015	1969.4	3501.8	1.73787	317.715
CL	2	2	46	2038	1992	3325	1.6315	332.612
CL	3	2	46.8	1930	1886.2	3424	1.77409	302.593
CL	4	2	46.6	2030	1980.4	3390	1.66995	330.367
CLX	1	3	46	1950	1904	3400.2	1.74369	312.223
CLX	2	3	47.4	2052	2004.6	3381	1.64766	340.335
CLX	3	3	45.5	2022	1976.5	3510	1.73591	324.907
CLX	4	3	47.3	2026	1978.7	3420	1.68806	331.94
CLH	1	4	47.4	2051	2003.6	3492.5	1.70283	286.76
CLH	2	4	45.8	2009	1963.2	3432	1.70831	330.06
CLH	3	4	47.3	1947	1899.7	3481	1.78788	321.539
CLH	4	4	47.3	2036	1988.7	3378	1.65914	342.678
CLA	1	5	46	2075	2029	3355	1.61687	332.044
CLA	2	5	47	1967	1920	3410	1.7336	317.146
CLA	3	5	46	2070	2024	3505	1.69324	335.073
CLA	4	5	46	2028	1982	3550	1.75049	317.355
CLM	1	6	47	2041	1994	3525	1.72709	315.868
CLM	2	6	47	2022	1975	3402	1.68249	327.573
CLM	3	6	45.9	1948.7	1902.8	3410	1.74988	308.688
CLM	4	6	46.9	2005	1958.1	3395	1.69327	323.595

## Sheet: Genes
TREAT	IL-2	Pept1	Acc	CPT1	Glut2
CB	1	1	1	1	1
CB	1	1	1	1	1
CB	1	1	1	1	1
CB	1	1	1	1	1
CB	1	1	1	1	1
CB	1	1	1	1	1
CB	1	1	1	1	1
CB	1	1	1	1	1
CB	1	1	1	1	1
CB	1	1	1	1	1
CB	1	1	1	1	1
CB	1	1	1	1	1
CB	1	1	1	1	1
CB	1	1	1	1	1
CB	1	1	1	1	1
CB	1	1	1	1	1
CL	0.4	0.301	0.448	0.4863	0.483
CL	0.4	0.342	0.43	0.567	0.475
CL	0.407	0.36	0.55	0.401	0.479
CL	0.491	0.4	0.487	0.489	0.465
CL	0.421	0.354	0.445	0.503	0.48
CL	0.5	0.401	0.562	0.547	0.473
CL	0.406	0.39	0.432	0.475	0.459
CL	0.403	0.422	0.55	0.558	0.456
CL	0.4	0.384	0.415	0.503	0.455
CL	0.403	0.431	0.422	0.495	0.501
CL	0.5	0.5	0.46	0.555	0.467
CL	0.409	0.305	0.435	0.601	0.488
CL	0.5	0.3	0.398	0.465	0.46
CL	0.403	0.301	0.387	0.484	0.399
CL	0.495	0.435	0.412	0.603	0.457
CL	0.406	0.308	0.521	0.399	0.457
CLX	0.624	0.767	0.646	0.742	0.711
CLX	0.611	0.752	0.645	0.678	0.639
CLX	0.622	0.743	0.711	0.691	0.741
CLX	0.636	0.699	0.669	0.721	0.742
CLX	0.604	0.723	0.645	0.765	0.679
CLX	0.599	0.789	0.685	0.638	0.598
CLX	0.627	0.712	0.653	0.731	0.745
CLX	0.618	0.651	0.712	0.669	0.734
CLX	0.643	0.753	0.622	0.648	0.812
CLX	0.645	0.732	0.721	0.731	0.668
CLX	0.625	0.761	0.655	0.679	0.759
CLX	0.641	0.698	0.671	0.598	0.801
CLX	0.629	0.761	0.668	0.571	0.789
CLX	0.632	0.769	0.683	0.551	0.611
CLX	0.637	0.758	0.662	0.618	0.702
CLX	0.615	0.717	0.702	0.649	0.641
CLH	1.118	1.201	1.088	1.087	1.017
CLH	1.126	1.182	1.232	1.097	1.087
CLH	1.113	1.017	1.091	1.045	0.899
CLH	1.091	1.192	1.087	1.083	0.956
CLH	1.109	1.1	1.092	1.091	1.02
CLH	1.112	1.052	1.221	1.055	1.028
CLH	1.133	1.061	1.011	1.089	1.062
CLH	1.141	1.223	1.063	1.059	1.062
CLH	1.087	1.122	1.084	1.088	1.017
CLH	1.061	1.092	1.065	1.107	1.045
CLH	1.204	1.112	1.078	1.087	1.015
CLH	1.201	1.111	1.009	1.099	1.048
CLH	1.063	1.223	1.065	1.111	0.974
CLH	1.142	1.005	1.077	1.125	1.032
CLH	1.121	1.049	1.079	1.107	1.021
CLH	1.071	1.086	1.049	1.064	0.965
CLA	1.427	1.336	1.222	1.242	1.237
CLA	1.283	1.382	1.215	1.386	1.215
CLA	1.305	1.321	1.233	1.321	1.281
CLA	1.309	1.342	1.231	1.269	1.221
CLA	1.298	1.321	1.199	1.31	1.322
CLA	1.462	1.365	1.293	1.345	1.329
CLA	1.309	1.366	1.267	1.325	1.254
CLA	1.307	1.335	1.301	1.297	1.277
CLA	1.298	1.326	1.224	1.309	1.264
CLA	1.381	1.357	1.299	1.421	1.322
CLA	1.352	1.324	1.231	1.287	1.286
CLA	1.299	1.298	1.22	1.219	1.302
CLA	1.315	1.321	1.179	1.305	1.288
CLA	1.013	1.333	1.207	1.205	1.278
CLA	1.209	1.372	1.237	1.109	1.301
CLA	1.301	1.31	1.276	1.301	1.274
CLM	1.397	1.297	1.363	1.223	1.358
CLM	0.991	0.725	0.874	0.89	0.847
CLM	1.069	1.012	1.096	0.897	0.974
CLM	1.016	0.706	1.089	1.053	0.825
CLM	1.055	0.756	1.297	1.063	0.876
CLM	0.897	1.104	1.229	0.879	0.798
CLM	0.895	1.291	1.298	0.943	1.023
CLM	1.067	1.003	1.083	1.011	0.975
CLM	1.045	1.126	0.956	0.885	1.224
CLM	1.075	1.118	0.899	0.996	0.796
CLM	0.849	0.733	1.385	1.134	0.978
CLM	1.334	1.311	0.765	1.123	1.019
CLM	1.217	1.136	1.056	1.065	0.899
CLM	1.118	1.137	1.067	0.851	1.203
CLM	1.066	1.015	0.854	0.999	0.971
CLM	0.9659	0.721	0.906	0.982	0.806
